# Supplementary material for: Advancements and strategies of genetic improvement in cassava (Manihot esculenta Crantz): from conventional to genomic approaches
Source: Hortic Res. 2024 Dec 2;12(3):uhae341. doi: 10.1093/hr/uhae341 (PMC11886850; doi:10.1093/hr/uhae341)
Supplement: Web_Material_uhae341 [file web_material_uhae341.zip]

Archive with 1 entries (1 files):
- Supplementary Data Table 1.docx
